# Supplementary material for: 1-[4-(2-Chloro­eth­oxy)-2-hy­droxy­phen­yl]ethanone
Source: Acta Crystallogr Sect E Struct Rep Online. 2011 Jan 22;67(Pt 2):o461. doi: 10.1107/S1600536810054632 (PMC3051432; doi:10.1107/S1600536810054632)
Supplement: Supplementary file 2 [file e-67-0o461-Isup2.hkl]

# 
# h,k,l, Fc-squared, Fo-squared, sigma(Fo-squared) and status flag 
# 
data_I
_shelx_title ' 101215g in Pca2(1)' 
_shelx_refln_list_code          4 
_shelx_F_calc_maximum       96.23 
_exptl_crystal_F_000       448.00 
_reflns_d_resolution_high  0.8410 
 
loop_ 
 _symmetry_equiv_pos_as_xyz 
 'x, y, z' 
 '-x, -y, z+1/2' 
 'x+1/2, -y, z' 
 '-x+1/2, y, z+1/2' 
 
_cell_length_a     8.9970 
_cell_length_b     5.3258 
_cell_length_c    20.6307 
_cell_angle_alpha  90.000 
_cell_angle_beta   90.000 
_cell_angle_gamma  90.000 
 
_shelx_F_squared_multiplier     1.000 
 
loop_ 
 _refln_index_h 
 _refln_index_k 
 _refln_index_l 
 _refln_F_squared_calc 
 _refln_F_squared_meas 
 _refln_F_squared_sigma 
 _refln_observed_status 
   0   0 -24        0.17        6.16     13.95 o 
   2   0 -24        7.25       13.56     11.20 o 
   0   1 -24        5.65       -7.53      7.82 o 
   1   1 -24       23.94       41.62      8.08 o 
   2   0 -23       17.28       29.19     11.79 o 
   1   1 -23        2.67       -1.18      6.55 o 
   2   1 -23       12.57       12.13      7.07 o 
   3   1 -23        1.13        0.27      7.45 o 
   1   2 -23        0.49        3.21      7.25 o 
   0   0 -22       92.01      119.41     20.43 o 
   2   0 -22        3.28       -4.08      9.13 o 
   4   0 -22       43.20       55.27     15.48 o 
   0   1 -22       18.55       10.82      8.84 o 
   1   1 -22       49.18       59.38      7.33 o 
   2   1 -22        1.28       -0.28      5.73 o 
   3   1 -22        9.41        0.20      6.63 o 
   4   1 -22        1.73      -11.68      8.09 o 
   0   2 -22        7.08       -1.08     11.89 o 
   1   2 -22        1.73        5.33      6.90 o 
   2   2 -22        4.10        2.33      6.81 o 
   3   2 -22        2.59        0.38      7.24 o 
   2   0 -21       84.98      109.96     11.56 o 
   4   0 -21       42.02       52.31     12.96 o 
   1   1 -21       33.74       43.56      6.67 o 
   2   1 -21       17.33       13.52      6.57 o 
   3   1 -21       21.88       31.15      8.01 o 
   4   1 -21        7.05        8.06      7.20 o 
   5   1 -21       11.26       14.65      8.84 o 
   1   2 -21        4.10        4.18      6.10 o 
   2   2 -21        0.64       -6.98      6.67 o 
   3   2 -21       10.82       15.44      8.61 o 
   4   2 -21        8.04        2.85      7.54 o 
   1   3 -21        5.20       -0.98      7.88 o 
   2   3 -21       36.51       38.68      8.65 o 
   0   0 -20      145.72      159.67     13.37 o 
   2   0 -20       41.67       33.16      8.39 o 
   4   0 -20      221.26      190.36     22.38 o 
   6   0 -20       10.19       19.95     11.24 o 
   0   1 -20       38.44       21.73      7.54 o 
   1   1 -20       32.48       38.67      6.12 o 
   2   1 -20        6.61        6.85      5.92 o 
   3   1 -20        9.09       11.51      7.21 o 
   4   1 -20       16.77        8.68      6.74 o 
   5   1 -20       25.27       14.88      8.96 o 
   0   2 -20      291.79      276.87     16.52 o 
   1   2 -20       40.98       65.31      9.37 o 
   2   2 -20       12.96        5.71      6.81 o 
   3   2 -20        0.43       -4.81      6.63 o 
   4   2 -20        9.62       13.45      7.98 o 
   5   2 -20        8.74        8.24      7.87 o 
   0   3 -20       11.78       20.65     10.89 o 
   1   3 -20        7.38        2.17      8.00 o 
   2   3 -20        7.40       11.83      8.42 o 
   3   3 -20       17.22       23.39      9.12 o 
   2   0 -19       73.71       79.12      9.29 o 
   4   0 -19       34.66       33.62     10.33 o 
   6   0 -19        3.33        3.01     10.08 o 
   1   1 -19      111.08      123.02      8.60 o 
   2   1 -19      138.98      162.93     12.80 o 
   3   1 -19      194.62      203.66     15.25 o 
   4   1 -19       28.67       26.83      7.79 o 
   5   1 -19       33.30       46.05     10.33 o 
   6   1 -19       62.26       49.33     10.60 o 
   1   2 -19        2.32       -2.00      5.64 o 
   2   2 -19       20.55       21.87      6.56 o 
   3   2 -19       14.39       15.99      7.39 o 
   4   2 -19        4.02       -7.46      6.05 o 
   5   2 -19        0.78       -3.85      7.22 o 
   1   3 -19        4.36       -6.98      6.18 o 
   2   3 -19       15.16       11.59      7.50 o 
   3   3 -19        6.35        3.90      7.61 o 
   4   3 -19       15.31       30.47      8.86 o 
   0   0 -18      314.56      295.27     19.45 o 
   2   0 -18      438.12      469.55     22.89 o 
   4   0 -18      471.87      447.80     40.05 o 
   6   0 -18        7.70        5.88      8.75 o 
   0   1 -18      234.03      206.78     14.34 o 
   1   1 -18       17.09        6.74      4.84 o 
   2   1 -18       60.23       63.18      6.68 o 
   3   1 -18      175.01      186.20     12.73 o 
   4   1 -18       67.99       77.43      8.12 o 
   5   1 -18      123.44      147.30     13.34 o 
   6   1 -18        0.86       -3.30      7.79 o 
   7   1 -18       19.78       15.72      8.97 o 
   0   2 -18      223.40      216.19     13.37 o 
   1   2 -18      106.43      106.48      9.22 o 
   2   2 -18       31.00       42.34      7.66 o 
   3   2 -18        8.58        4.78      6.31 o 
   4   2 -18        5.75       -4.23      6.71 o 
   5   2 -18       55.07       51.81      8.75 o 
   6   2 -18        7.13        7.90      8.78 o 
   0   3 -18       66.68       58.39     13.15 o 
   1   3 -18       34.07       28.20      7.19 o 
   2   3 -18        0.40       -6.27      6.82 o 
   3   3 -18        5.64       -3.78      7.03 o 
   4   3 -18       28.62       28.77      8.98 o 
   5   3 -18       13.23       12.62      9.79 o 
   0   4 -18        2.76      -10.52     10.77 o 
   1   4 -18       42.83       55.62     10.14 o 
   2   4 -18        1.64        0.41      9.47 o 
   2   0 -17     1189.29     1236.74     53.03 o 
   4   0 -17       70.26       73.81     11.28 o 
   6   0 -17       37.85       48.25     12.32 o 
   1   1 -17       31.01       40.66      5.47 o 
   2   1 -17       20.34       12.02      4.44 o 
   3   1 -17        6.60        6.56      5.12 o 
   4   1 -17       47.51       71.62      7.31 o 
   5   1 -17       44.94       35.98      6.83 o 
   6   1 -17       36.86       30.24      9.43 o 
   7   1 -17       35.33       33.66      9.92 o 
   1   2 -17       91.52      106.81      8.42 o 
   2   2 -17       17.49       18.68      7.78 o 
   3   2 -17       95.20      102.58      9.82 o 
   4   2 -17       33.78       37.08      7.96 o 
   5   2 -17       48.64       41.30      8.07 o 
   6   2 -17       14.06       18.12      9.06 o 
   1   3 -17        2.31       -2.94      5.79 o 
   2   3 -17       70.69       89.71     10.68 o 
   3   3 -17       43.61       44.83     11.70 o 
   4   3 -17       16.21       12.82      7.61 o 
   5   3 -17        3.94        6.37      9.56 o 
   1   4 -17       11.06       15.24      8.19 o 
   2   4 -17        6.69      -11.03      7.36 o 
   3   4 -17        5.27        7.14      7.87 o 
   0   0 -16      102.13       91.67     11.58 o 
   2   0 -16      126.62      144.28     21.73 o 
   4   0 -16       94.62      124.29     15.05 o 
   6   0 -16       44.94       56.42     12.09 o 
   8   0 -16        8.58       -0.71     17.27 o 
   0   1 -16      827.01      770.40     34.38 o 
   1   1 -16      946.54      898.94     27.94 o 
   2   1 -16        2.00       -4.97      3.76 o 
   3   1 -16       20.59       15.82      5.02 o 
   4   1 -16       47.49       56.69      8.97 o 
   5   1 -16       75.88       79.95     10.13 o 
   6   1 -16        9.05       15.13      7.77 o 
   7   1 -16       10.35        3.57      7.52 o 
   0   2 -16      108.32      113.16     15.70 o 
   1   2 -16      199.91      199.82      9.44 o 
   2   2 -16      101.42      124.74     10.52 o 
   3   2 -16      137.72      179.53     12.62 o 
   4   2 -16       17.58       17.38      6.38 o 
   5   2 -16        0.19       -3.43      5.94 o 
   6   2 -16       76.33       67.04     10.75 o 
   7   2 -16        8.19        8.30      8.78 o 
   0   3 -16      123.27      137.87     17.08 o 
   1   3 -16       19.88       11.24      6.59 o 
   2   3 -16       85.53      108.91     10.39 o 
   3   3 -16       67.21       64.02      9.71 o 
   4   3 -16      101.98      107.70     13.70 o 
   5   3 -16       26.78       38.73     10.04 o 
   6   3 -16       17.15       10.91      9.38 o 
   0   4 -16        7.84       -8.59      9.64 o 
   1   4 -16       44.35       50.04      9.94 o 
   2   4 -16        7.03        9.84      6.95 o 
   3   4 -16        0.97        0.74      6.37 o 
   4   4 -16       11.72        8.07      8.46 o 
   2   0 -15      181.89      168.38     10.15 o 
   4   0 -15       20.26       28.39      6.42 o 
   6   0 -15       62.35       58.70     16.32 o 
   8   0 -15       24.70       30.84     17.83 o 
   1   1 -15       73.82       87.75      6.26 o 
   2   1 -15        5.17        2.85      3.56 o 
   3   1 -15      108.15      132.30     10.78 o 
   4   1 -15       53.15       53.31      6.37 o 
   5   1 -15       38.72       29.75      5.83 o 
   6   1 -15       19.84       17.78      8.16 o 
   7   1 -15       37.26       30.60      9.45 o 
   8   1 -15       20.71       17.58      9.35 o 
   1   2 -15       84.06      105.95      7.83 o 
   2   2 -15      565.01      543.50     29.47 o 
   3   2 -15      123.75      136.11     10.82 o 
   4   2 -15       53.44       64.25      8.24 o 
   5   2 -15        5.02        4.48      7.60 o 
   6   2 -15       36.65       23.96      8.35 o 
   7   2 -15        1.29       -9.49      8.33 o 
   1   3 -15       43.54       46.49      7.05 o 
   2   3 -15       71.78       81.83      8.19 o 
   3   3 -15        8.31        6.45      5.42 o 
   4   3 -15       21.79       24.85      6.62 o 
   5   3 -15        8.21       13.90      8.11 o 
   6   3 -15        6.40        3.65      8.27 o 
   1   4 -15      142.83      170.82     12.43 o 
   2   4 -15        1.18       -1.25      6.01 o 
   3   4 -15       91.58      102.36     10.36 o 
   4   4 -15        7.53        5.32      8.08 o 
   5   4 -15       37.94       30.87      9.05 o 
   0   0 -14     1112.57     1171.24     61.12 o 
   2   0 -14       31.03       23.57      7.56 o 
   4   0 -14       79.07       81.32      8.67 o 
   6   0 -14      175.24      184.65     16.45 o 
   8   0 -14       10.72        5.52     14.92 o 
   0   1 -14       88.78      104.50      8.04 o 
   1   1 -14      179.97      184.54      6.76 o 
   2   1 -14      198.74      183.45      7.49 o 
   3   1 -14       24.30       22.17      4.23 o 
   4   1 -14      102.85      138.38      9.69 o 
   5   1 -14       26.75       21.40      5.28 o 
   6   1 -14        7.75        6.59      7.38 o 
   7   1 -14       11.18        3.85      7.26 o 
   8   1 -14        2.58       -3.09      8.35 o 
   0   2 -14       40.62       32.55      6.92 o 
   1   2 -14       30.97       28.07      4.92 o 
   2   2 -14      159.87      161.29      8.18 o 
   3   2 -14      111.61      100.91      8.76 o 
   4   2 -14      171.12      156.85      9.65 o 
   5   2 -14       82.83       99.62     10.96 o 
   6   2 -14       25.07       27.57      9.62 o 
   7   2 -14        4.98      -11.12      7.41 o 
   8   2 -14        1.24       -4.80     11.44 o 
   0   3 -14      554.31      535.02     32.93 o 
   1   3 -14       25.88       19.92      5.57 o 
   2   3 -14       83.15       85.76      8.20 o 
   3   3 -14      247.71      210.23     10.30 o 
   4   3 -14       73.64       70.95      8.54 o 
   5   3 -14      128.70      126.75     17.43 o 
   6   3 -14       12.77       17.31     10.03 o 
   7   3 -14        0.26       -6.02     11.68 o 
   0   4 -14       81.75      108.76     28.01 o 
   1   4 -14      251.54      237.61     18.16 o 
   2   4 -14       16.94       10.97      6.69 o 
   3   4 -14       16.81        6.76      7.43 o 
   4   4 -14        6.09       12.58      7.83 o 
   5   4 -14       71.10       81.55     12.95 o 
   0   5 -14      171.10      143.59     25.33 o 
   1   5 -14        6.43      -10.38      6.92 o 
   2   5 -14       67.18       58.82     11.86 o 
   2   0 -13      339.31      338.27     16.01 o 
   4   0 -13      128.25      124.71      8.45 o 
   6   0 -13       58.26       70.44     11.97 o 
   8   0 -13       39.39       24.02     15.92 o 
   1   1 -13      133.13      129.90      5.32 o 
   2   1 -13       42.70       53.51      4.29 o 
   3   1 -13      267.63      255.97      8.77 o 
   4   1 -13       31.34       34.62      5.21 o 
   5   1 -13        7.59       13.46      6.22 o 
   6   1 -13       30.93       17.92      7.64 o 
   7   1 -13       59.18       48.30      8.69 o 
   8   1 -13        6.32        5.78      7.81 o 
   1   2 -13      129.90      147.29      7.15 o 
   2   2 -13       35.73       41.35      5.27 o 
   3   2 -13      250.04      261.82     14.56 o 
   4   2 -13       11.30       14.07      4.88 o 
   5   2 -13        6.96        6.06      5.54 o 
   6   2 -13       19.51       14.48      7.21 o 
   7   2 -13       12.89       13.08      8.28 o 
   8   2 -13        1.43       -7.10      9.70 o 
   1   3 -13      196.67      180.54      9.57 o 
   2   3 -13      173.03      192.66     12.13 o 
   3   3 -13      299.02      276.38     12.01 o 
   4   3 -13       22.29       24.03      6.80 o 
   5   3 -13       27.53       30.76      7.34 o 
   6   3 -13       84.13       81.57      9.74 o 
   7   3 -13       16.71       19.93     13.74 o 
   1   4 -13       18.46       24.04      6.78 o 
   2   4 -13        3.11        0.64      5.54 o 
   3   4 -13       17.61       17.83      7.54 o 
   4   4 -13        0.66       -4.74      6.98 o 
   5   4 -13       93.73      114.06     18.40 o 
   6   4 -13        0.01       -5.42      9.05 o 
   1   5 -13       26.14       15.61     10.68 o 
   2   5 -13       30.23       25.34      9.65 o 
   3   5 -13       26.25       37.21      9.31 o 
   0   0 -12     2235.15     2203.05    113.08 o 
   2   0 -12       53.87       47.83      5.74 o 
   4   0 -12      150.40      150.33      9.21 o 
   6   0 -12      349.67      353.40     29.97 o 
   8   0 -12       18.88       30.42     15.83 o 
   0   1 -12       30.93       26.99      4.02 o 
   1   1 -12      128.84      127.62      5.19 o 
   2   1 -12      273.82      266.09      8.79 o 
   3   1 -12       94.73      100.72      5.16 o 
   4   1 -12       14.22       16.86      3.69 o 
   5   1 -12       32.02       36.42      6.97 o 
   6   1 -12       43.85       33.44      7.86 o 
   7   1 -12        7.39        7.15      6.82 o 
   8   1 -12       11.35       -0.47     11.05 o 
   9   1 -12       16.41        7.15     15.11 o 
   0   2 -12      178.21      183.02     10.85 o 
   1   2 -12       27.01       26.96      4.05 o 
   2   2 -12       20.81       19.44      3.69 o 
   3   2 -12      273.48      265.58     11.26 o 
   4   2 -12      642.88      578.19     20.94 o 
   5   2 -12      243.82      226.98     11.50 o 
   6   2 -12       18.10       17.51      5.90 o 
   7   2 -12        3.94       -6.66      7.23 o 
   8   2 -12        3.94       -9.79     10.59 o 
   0   3 -12      283.40      305.66     16.22 o 
   1   3 -12       90.70      110.16      8.38 o 
   2   3 -12      171.15      164.87      8.63 o 
   3   3 -12      102.60      113.23      8.58 o 
   4   3 -12       58.06       64.73      7.77 o 
   5   3 -12       51.52       54.02      7.83 o 
   6   3 -12       45.53       49.33      7.86 o 
   7   3 -12        0.73       -7.54      8.10 o 
   0   4 -12        0.88       -9.41      8.85 o 
   1   4 -12      476.99      447.16     34.25 o 
   2   4 -12       36.04       31.27      6.37 o 
   3   4 -12       55.18       58.35      9.00 o 
   4   4 -12        1.71       -7.36      6.11 o 
   5   4 -12       17.24        7.96      8.47 o 
   6   4 -12       50.60       70.52     12.06 o 
   0   5 -12       51.53       50.61     13.61 o 
   1   5 -12        2.69      -10.25      7.33 o 
   2   5 -12       42.53       40.32     10.27 o 
   3   5 -12        5.49       -0.66      7.93 o 
   2   0 -11      575.79      496.62     21.76 o 
   4   0 -11       23.52       22.07      5.20 o 
   6   0 -11       86.31      118.42     20.65 o 
   8   0 -11       62.64       45.88     16.39 o 
   1   1 -11      805.69      763.37     21.36 o 
   2   1 -11       51.67       61.69      4.03 o 
   3   1 -11      706.55      662.92     19.07 o 
   4   1 -11       59.52       63.94      5.17 o 
   5   1 -11       46.35       50.30      6.12 o 
   6   1 -11      106.33      110.50      8.70 o 
   7   1 -11       74.56       69.00      9.64 o 
   8   1 -11       32.18       21.78     11.56 o 
   9   1 -11        0.94       -7.67     14.87 o 
   1   2 -11       23.24       24.64      3.65 o 
   2   2 -11       29.37       28.55      3.77 o 
   3   2 -11      102.28      107.93      7.39 o 
   4   2 -11      517.09      497.52     18.20 o 
   5   2 -11       69.49       78.07      7.91 o 
   6   2 -11       19.22       17.49      6.21 o 
   7   2 -11        0.35       -4.50      5.67 o 
   8   2 -11       54.54       39.69     24.20 o 
   1   3 -11       37.39       47.61      5.79 o 
   2   3 -11      428.19      399.15     16.59 o 
   3   3 -11       13.26        8.97      4.84 o 
   4   3 -11      100.43       96.41      9.07 o 
   5   3 -11        0.69       -7.93      5.29 o 
   6   3 -11        0.93       -1.93      5.81 o 
   7   3 -11        4.98        1.19      7.99 o 
   8   3 -11        5.83       -3.12      7.76 o 
   1   4 -11       55.10       71.18      8.52 o 
   2   4 -11       30.02       32.54      7.38 o 
   3   4 -11       53.09       63.61      8.05 o 
   4   4 -11        0.95       -8.96      5.98 o 
   5   4 -11       10.10        7.72      7.26 o 
   6   4 -11        1.16        2.11      8.29 o 
   1   5 -11       20.73       11.07      7.60 o 
   2   5 -11       81.24      100.70     13.06 o 
   3   5 -11        5.13       10.60      8.70 o 
   4   5 -11        3.04        0.86      9.21 o 
   0   0 -10     4343.92     4703.93    226.18 o 
   2   0 -10      178.61      189.13      8.26 o 
   4   0 -10      364.04      366.53     15.05 o 
   6   0 -10       67.28       70.61     13.10 o 
   0   1 -10     1428.08     1381.61     58.33 o 
   1   1 -10      933.14      958.23     28.68 o 
   2   1 -10       86.22       97.18      6.77 o 
   3   1 -10      100.36      108.36      6.52 o 
   4   1 -10       60.91       71.12      5.06 o 
   5   1 -10      638.63      594.92     36.18 o 
   6   1 -10      395.81      323.15     24.34 o 
   7   1 -10      245.78      243.84     13.94 o 
   8   1 -10       10.53       -1.46      8.26 o 
   9   1 -10       36.12       12.59     15.90 o 
   0   2 -10      514.24      510.41     22.35 o 
   1   2 -10      611.84      575.17     17.66 o 
   2   2 -10      383.30      403.93     13.15 o 
   3   2 -10      106.13      138.42      8.12 o 
   4   2 -10       11.88       17.61      4.88 o 
   5   2 -10       99.01      103.89      9.23 o 
   6   2 -10       50.17       40.54      6.33 o 
   7   2 -10       10.55        3.55      5.71 o 
   8   2 -10        8.56      -12.07      8.04 o 
   9   2 -10        6.49        6.41     16.01 o 
   0   3 -10      186.19      162.69     10.54 o 
   1   3 -10        3.09        1.33      3.42 o 
   2   3 -10       47.72       53.11      5.89 o 
   3   3 -10       34.41       31.05      6.00 o 
   4   3 -10      204.05      190.97     10.23 o 
   5   3 -10      114.04      127.22     10.49 o 
   6   3 -10       37.99       42.80     14.23 o 
   7   3 -10        6.41       -0.54      7.75 o 
   8   3 -10       11.29        1.48      8.62 o 
   0   4 -10       28.41       24.21      7.25 o 
   1   4 -10      224.82      218.21     10.28 o 
   2   4 -10       13.30       10.93      5.71 o 
   3   4 -10       26.32       29.22      7.02 o 
   4   4 -10       11.15        6.03      6.61 o 
   5   4 -10       17.78       20.78      7.92 o 
   6   4 -10        0.63        0.03      7.89 o 
   7   4 -10        4.54       -4.66      8.35 o 
   0   5 -10       21.00       26.03     11.94 o 
   1   5 -10        1.31       -3.99      7.92 o 
   2   5 -10        8.10       11.24      7.99 o 
   3   5 -10        1.97        2.70      9.42 o 
   4   5 -10       31.80       19.83      9.48 o 
   2   0  -9     3059.30     3156.72    109.28 o 
   4   0  -9     1063.22     1065.75     38.03 o 
   6   0  -9        8.29       11.36      6.41 o 
   8   0  -9      421.72      403.54     35.03 o 
   1   1  -9      272.84      273.65      8.40 o 
   2   1  -9      333.10      312.25      9.51 o 
   3   1  -9      132.73      100.75      4.16 o 
   4   1  -9      321.31      327.50     11.93 o 
   5   1  -9       24.01       26.45      4.90 o 
   6   1  -9       32.68       28.66      5.70 o 
   7   1  -9       22.38       22.68      5.81 o 
   8   1  -9       53.85       55.38      8.87 o 
   9   1  -9        6.73        3.95     12.15 o 
   1   2  -9       53.20       61.98      4.33 o 
   2   2  -9      463.16      446.72     14.21 o 
   3   2  -9      186.98      171.58      7.72 o 
   4   2  -9      111.96      134.22      9.20 o 
   5   2  -9       72.68       72.36      7.27 o 
   6   2  -9      171.30      153.78      9.26 o 
   7   2  -9      163.77      153.48     10.49 o 
   8   2  -9       35.78       39.29      8.80 o 
   9   2  -9       33.48       28.12     10.56 o 
   1   3  -9      133.09      133.23      6.40 o 
   2   3  -9      214.02      188.40      8.61 o 
   3   3  -9      224.29      193.83     10.01 o 
   4   3  -9       30.40       44.55      6.58 o 
   5   3  -9       38.10       43.49      7.44 o 
   6   3  -9       16.34        3.27      6.49 o 
   7   3  -9        1.41       -3.85      6.84 o 
   8   3  -9       17.80       17.02      8.97 o 
   1   4  -9       54.90       57.92      7.08 o 
   2   4  -9        0.61       -5.17      5.07 o 
   3   4  -9       44.10       43.71      7.39 o 
   4   4  -9       18.28        7.61      6.00 o 
   5   4  -9        2.36       -7.57      7.18 o 
   6   4  -9        5.80        8.50      7.69 o 
   7   4  -9       14.17       11.21      8.66 o 
   1   5  -9       11.06       10.12     10.47 o 
   2   5  -9       39.83       47.81      9.03 o 
   3   5  -9       19.31       21.46      9.97 o 
   4   5  -9       23.56       25.73     10.03 o 
   5   5  -9        1.33        7.57     10.09 o 
   0   0  -8     2897.78     2544.92    164.56 o 
   2   0  -8     2327.21     2275.48     78.96 o 
   4   0  -8      739.42      751.89     31.40 o 
   6   0  -8      196.69      199.75     13.49 o 
   8   0  -8       83.78      103.57     18.78 o 
   0   1  -8     1072.90     1081.62     43.83 o 
   1   1  -8      473.14      456.32     12.89 o 
   2   1  -8      254.21      251.87      7.84 o 
   3   1  -8      619.12      629.82     21.04 o 
   4   1  -8      494.59      458.30     18.94 o 
   5   1  -8      301.32      266.09     10.39 o 
   6   1  -8       59.91       66.11      6.65 o 
   7   1  -8       37.52       37.87      7.07 o 
   8   1  -8       93.76       89.78      9.81 o 
   9   1  -8      138.47      154.92     16.93 o 
   0   2  -8     1253.90     1169.56     78.64 o 
   1   2  -8     1084.25     1189.74     34.78 o 
   2   2  -8      157.59      160.38      5.66 o 
   3   2  -8      153.69      154.63      6.18 o 
   4   2  -8      153.83      129.07      7.12 o 
   5   2  -8      129.96      144.50      8.81 o 
   6   2  -8       34.59       37.24      6.43 o 
   7   2  -8      198.76      171.03     11.52 o 
   8   2  -8       75.09      119.57     14.63 o 
   9   2  -8       36.30       32.78     11.72 o 
   0   3  -8       45.94       38.40      6.17 o 
   1   3  -8      141.44      146.19      6.35 o 
   2   3  -8       21.61       18.42      4.23 o 
   3   3  -8       47.71       56.28      6.50 o 
   4   3  -8      119.33      105.24      8.78 o 
   5   3  -8      183.41      176.78     10.16 o 
   6   3  -8      174.19      171.95     11.57 o 
   7   3  -8       19.52       23.70      7.95 o 
   8   3  -8        5.44       -3.92     11.71 o 
   0   4  -8       38.69       41.54      6.60 o 
   1   4  -8       72.92       75.73      8.08 o 
   2   4  -8       11.76        6.30      5.69 o 
   3   4  -8        6.73        6.06      5.35 o 
   4   4  -8        3.87       -4.83      7.08 o 
   5   4  -8       10.16       11.93      8.25 o 
   6   4  -8        5.62        4.10      7.62 o 
   7   4  -8       11.69       14.00      9.70 o 
   0   5  -8       73.13      117.50     15.66 o 
   1   5  -8        2.72        5.78     10.06 o 
   2   5  -8       17.22       13.62      7.19 o 
   3   5  -8        0.08       -8.61      7.96 o 
   4   5  -8       10.85        8.15     11.16 o 
   5   5  -8       16.10       22.54     10.17 o 
   2   0  -7      632.89      579.73     21.43 o 
   4   0  -7      171.43      166.03      8.96 o 
   6   0  -7      101.74      122.83     11.56 o 
   8   0  -7       94.27      105.68     26.87 o 
   1   1  -7      686.08      656.21     18.04 o 
   2   1  -7      148.68      164.12      5.40 o 
   3   1  -7     1308.36     1293.26     34.33 o 
   4   1  -7      225.17      207.98      9.19 o 
   5   1  -7      439.53      419.01     17.15 o 
   6   1  -7       99.24      103.22      8.94 o 
   7   1  -7      128.54      144.29     12.08 o 
   8   1  -7       82.40       96.69     10.16 o 
   9   1  -7       75.31       82.54     13.32 o 
  10   1  -7        1.59       11.75     11.31 o 
   1   2  -7      279.68      283.81      9.65 o 
   2   2  -7      583.30      532.57     16.11 o 
   3   2  -7      499.67      478.65     21.59 o 
   4   2  -7      120.08      119.09      6.06 o 
   5   2  -7       63.44       66.20      5.73 o 
   6   2  -7       51.66       68.47      7.34 o 
   7   2  -7       13.60       15.01      6.71 o 
   8   2  -7       69.81       92.43     13.30 o 
   9   2  -7        6.95       10.28      9.46 o 
   1   3  -7       99.40      108.77      6.22 o 
   2   3  -7      446.47      436.67     15.51 o 
   3   3  -7      144.18      135.93      6.62 o 
   4   3  -7       92.76       95.12     14.66 o 
   5   3  -7      101.88      106.55      8.90 o 
   6   3  -7       95.03      101.45     10.83 o 
   7   3  -7       48.23       36.87      9.22 o 
   8   3  -7       21.45       32.16     12.00 o 
   1   4  -7      104.90      112.65     13.18 o 
   2   4  -7       32.39       33.63      6.61 o 
   3   4  -7      131.21      159.10     13.84 o 
   4   4  -7       14.80        8.91      7.19 o 
   5   4  -7       33.30       27.59      8.36 o 
   6   4  -7        7.02        3.37      7.85 o 
   7   4  -7       21.64       17.99      8.97 o 
   1   5  -7        6.45        2.58      9.72 o 
   2   5  -7        8.66       -3.28      7.66 o 
   3   5  -7        5.13        6.07      8.65 o 
   4   5  -7       60.20       40.69     12.66 o 
   5   5  -7       35.57       41.26     11.30 o 
   1   6  -7        1.53      -10.67     16.92 o 
   0   0  -6     3760.74     2810.35    195.45 o 
   2   0  -6      112.71       91.71      5.26 o 
   4   0  -6     1203.89     1123.11     46.88 o 
   6   0  -6      137.09      139.04     10.35 o 
   8   0  -6       39.66       44.96      9.37 o 
  10   0  -6       91.57      139.45     23.73 o 
   0   1  -6     1104.74     1078.21     37.84 o 
   1   1  -6     2022.94     1999.78     52.59 o 
   2   1  -6      196.65      160.43      5.20 o 
   3   1  -6      376.44      386.52     11.89 o 
   4   1  -6      307.11      275.01     10.75 o 
   5   1  -6      194.18      173.59      7.47 o 
   6   1  -6       51.50       49.95      5.30 o 
   7   1  -6       25.47       17.43      5.18 o 
   8   1  -6       46.05       65.19     15.50 o 
   9   1  -6       37.54       51.17     11.31 o 
  10   1  -6        5.42       -4.26     10.27 o 
   0   2  -6      647.12      770.88     32.02 o 
   1   2  -6      198.58      211.77      7.52 o 
   2   2  -6      178.40      170.01      5.74 o 
   3   2  -6       33.44       43.40      4.16 o 
   4   2  -6      144.82      115.10      5.75 o 
   5   2  -6      189.01      169.32      7.66 o 
   6   2  -6      857.23      813.70     30.88 o 
   7   2  -6      151.99      170.16     10.23 o 
   8   2  -6       19.20       21.08     22.16 o 
   9   2  -6        2.82       -2.20      8.98 o 
   0   3  -6     1317.03     1461.85     59.72 o 
   1   3  -6      125.79      125.96      5.27 o 
   2   3  -6      302.43      278.14     10.67 o 
   3   3  -6       90.24      103.20      9.22 o 
   4   3  -6      230.16      206.84      9.01 o 
   5   3  -6       35.03       38.89      7.87 o 
   6   3  -6       79.36       86.63     10.34 o 
   7   3  -6       67.23       70.35     10.05 o 
   8   3  -6       10.51       15.19      8.08 o 
   9   3  -6        7.62       14.48     11.08 o 
   0   4  -6       12.54       -2.41     15.69 o 
   1   4  -6      128.61      158.88     10.70 o 
   2   4  -6       27.47       28.30      5.15 o 
   3   4  -6      398.61      370.28     14.51 o 
   4   4  -6       96.77      105.31     11.43 o 
   5   4  -6      159.06      194.75     15.47 o 
   6   4  -6       14.21        7.75      8.21 o 
   7   4  -6       10.33        8.29      9.28 o 
   0   5  -6      130.60      131.28     24.63 o 
   1   5  -6       17.46       36.82      9.68 o 
   2   5  -6       25.94       26.43     19.80 o 
   3   5  -6       10.77       12.04      8.32 o 
   4   5  -6       35.53       45.91     12.53 o 
   5   5  -6        4.23        7.53     11.57 o 
   6   5  -6       10.65       10.82     14.15 o 
   0   6  -6       22.35       17.48     16.93 o 
   1   6  -6       38.39       23.59     19.47 o 
   2   6  -6        4.51       -2.43     14.85 o 
   2   0  -5     9260.57     8682.74    294.18 o 
   4   0  -5      151.26      151.43      8.24 o 
   6   0  -5       83.17       97.24     16.75 o 
   8   0  -5       41.45       56.56      9.59 o 
  10   0  -5       12.44       33.33     16.11 o 
   1   1  -5      442.74      428.37     12.01 o 
   2   1  -5       72.80       63.52      4.65 o 
   3   1  -5      519.26      496.23     16.54 o 
   4   1  -5      232.47      233.55      9.98 o 
   5   1  -5       19.75       17.57      3.68 o 
   6   1  -5       27.97       36.30      5.03 o 
   7   1  -5      187.21      174.89      8.98 o 
   8   1  -5        8.62       10.88      6.46 o 
   9   1  -5       21.75       27.28      8.03 o 
  10   1  -5        4.84        2.83     10.18 o 
   1   2  -5      159.49      156.90      5.77 o 
   2   2  -5      432.72      409.03     12.68 o 
   3   2  -5      449.55      440.89     15.18 o 
   4   2  -5      107.66      106.78      5.47 o 
   5   2  -5       36.15       39.58      6.50 o 
   6   2  -5      174.30      154.02      8.95 o 
   7   2  -5       30.41       18.88      7.82 o 
   8   2  -5       20.45       25.19      7.61 o 
   9   2  -5       10.58       -4.08     14.24 o 
   1   3  -5      133.49      143.08      7.79 o 
   2   3  -5       15.49       14.56      3.26 o 
   3   3  -5      182.13      161.85     11.79 o 
   4   3  -5      154.91      154.09      7.35 o 
   5   3  -5      236.22      218.04     10.83 o 
   6   3  -5       10.27        9.98      5.84 o 
   7   3  -5       93.53       97.52     11.26 o 
   8   3  -5      128.88      184.04     29.59 o 
   9   3  -5       41.11       56.45     12.91 o 
   1   4  -5      614.03      576.34     23.23 o 
   2   4  -5        8.53        5.33      4.42 o 
   3   4  -5      436.82      433.52     20.37 o 
   4   4  -5       32.00       46.69      8.33 o 
   5   4  -5       29.37       11.61     10.40 o 
   6   4  -5       11.10        4.45      7.69 o 
   7   4  -5        1.56       -8.42      8.50 o 
   8   4  -5        5.58        0.54     11.89 o 
   1   5  -5       54.81       53.91     10.40 o 
   2   5  -5      124.03      129.39     26.33 o 
   3   5  -5       11.15       -0.83     14.00 o 
   4   5  -5       50.82       63.02     17.86 o 
   5   5  -5       37.21       62.29     29.15 o 
   6   5  -5       34.44       37.20     27.63 o 
   1   6  -5        2.94        6.91     18.16 o 
   2   6  -5        2.40      -15.65     13.39 o 
   0   0  -4     2135.18     1782.95    122.79 o 
   2   0  -4     1244.57     1161.55     40.75 o 
   4   0  -4      540.12      538.25     27.90 o 
   6   0  -4      605.79      576.45     30.84 o 
   8   0  -4        3.89       11.47      7.15 o 
  10   0  -4       96.60       93.12     20.70 o 
   0   1  -4     1835.12     1788.70     70.98 o 
   1   1  -4     4069.44     3962.82    120.49 o 
   2   1  -4      666.12      640.45     19.92 o 
   3   1  -4       50.67       60.69      3.91 o 
   4   1  -4       17.74       18.85      3.28 o 
   5   1  -4      408.60      391.19     13.74 o 
   6   1  -4       43.42       41.46      5.31 o 
   7   1  -4        9.64        5.63      4.85 o 
   8   1  -4       44.52       47.22      9.08 o 
   9   1  -4       20.55       35.24      8.52 o 
  10   1  -4        0.15       -6.78      7.64 o 
   0   2  -4       28.02       24.53      6.49 o 
   1   2  -4      116.21      103.92      4.33 o 
   2   2  -4      384.49      382.18     13.11 o 
   3   2  -4      135.02      121.58      8.06 o 
   4   2  -4       79.84       90.78      7.61 o 
   5   2  -4      407.80      407.37     14.68 o 
   6   2  -4      126.64      128.44     11.90 o 
   7   2  -4       57.16       74.69      9.25 o 
   8   2  -4       25.02       13.01      8.40 o 
   9   2  -4        4.45       16.58      7.26 o 
  10   2  -4        8.52        9.95     11.22 o 
   0   3  -4     2271.03     2356.54    116.21 o 
   1   3  -4     1085.49     1187.17     42.97 o 
   2   3  -4       74.10       73.09      6.01 o 
   3   3  -4      128.72      120.97      6.70 o 
   4   3  -4      372.01      322.74     13.55 o 
   5   3  -4      305.20      267.75     25.74 o 
   6   3  -4       34.30       22.24      6.08 o 
   7   3  -4      139.54      129.86     15.12 o 
   8   3  -4       52.18       56.63     11.86 o 
   9   3  -4        6.96       22.96     11.53 o 
   0   4  -4       17.52        7.96      9.94 o 
   1   4  -4       67.42       87.92      9.17 o 
   2   4  -4       41.45       42.33      5.89 o 
   3   4  -4      409.94      391.91     16.99 o 
   4   4  -4      158.38      174.96     12.44 o 
   5   4  -4       60.06       82.51     17.03 o 
   6   4  -4       15.57       18.53     11.32 o 
   7   4  -4       98.06      115.81     18.44 o 
   8   4  -4        4.35        1.77     13.24 o 
   0   5  -4      436.31      389.74     24.99 o 
   1   5  -4      161.85      216.80     20.47 o 
   2   5  -4      225.89      165.21     32.86 o 
   3   5  -4       32.80       40.40      8.74 o 
   4   5  -4       17.86       29.28     14.36 o 
   5   5  -4        4.99       -0.98     12.58 o 
   6   5  -4        9.41       22.53     13.53 o 
   0   6  -4       44.39       46.54     21.26 o 
   1   6  -4       38.35        3.19     18.13 o 
   2   6  -4        7.66       10.23     14.71 o 
   2   0  -3     7750.19     7335.93    291.38 o 
   4   0  -3      353.47      313.81     22.20 o 
   6   0  -3        4.34        1.13      7.33 o 
   8   0  -3       67.88       75.17     10.59 o 
  10   0  -3        5.87       -2.82     13.60 o 
   1   1  -3      242.65      263.16      8.17 o 
   2   1  -3     1274.32     1310.61     40.37 o 
   3   1  -3       43.70       44.05      3.47 o 
   4   1  -3      234.75      223.23      8.73 o 
   5   1  -3      175.58      163.81      7.00 o 
   6   1  -3      147.63      142.86      8.12 o 
   7   1  -3      127.64      131.70     11.73 o 
   8   1  -3        1.37       -0.44      6.18 o 
   9   1  -3       47.58       68.63      9.75 o 
  10   1  -3        5.79       12.42     10.27 o 
   1   2  -3      903.10      938.79     33.67 o 
   2   2  -3     2214.44     2250.30     77.98 o 
   3   2  -3      810.15      848.78     30.70 o 
   4   2  -3     1195.71     1183.26     54.70 o 
   5   2  -3      395.42      372.68     13.68 o 
   6   2  -3      209.54      186.35      9.47 o 
   7   2  -3       82.24       80.63      9.65 o 
   8   2  -3       39.77       60.98      8.95 o 
   9   2  -3        8.54        4.90     11.02 o 
  10   2  -3        0.21        0.81      7.87 o 
   1   3  -3       57.99       79.89      7.42 o 
   2   3  -3      329.16      338.69     13.91 o 
   3   3  -3      121.40      114.62      7.03 o 
   4   3  -3      147.13      153.30     10.10 o 
   5   3  -3       85.72      111.66      9.97 o 
   6   3  -3       23.84       42.91      7.46 o 
   7   3  -3       42.76       53.45     10.13 o 
   8   3  -3       34.23       47.35      9.73 o 
   9   3  -3        5.83        2.70     14.18 o 
   1   4  -3      128.64      147.18     13.91 o 
   2   4  -3       91.83      100.02     12.07 o 
   3   4  -3      136.32      154.89     11.01 o 
   4   4  -3       14.59       26.01      6.93 o 
   5   4  -3       29.06       29.73      7.85 o 
   6   4  -3        4.92        9.69      6.87 o 
   7   4  -3      100.69      132.85     13.95 o 
   8   4  -3        3.46       11.28     11.38 o 
   1   5  -3        0.82        2.69      8.31 o 
   2   5  -3       76.25       64.90      9.21 o 
   3   5  -3        2.75       -0.27      6.70 o 
   4   5  -3       18.95       23.14      9.14 o 
   5   5  -3       50.76       42.99     17.96 o 
   6   5  -3        6.96       10.29     13.72 o 
   1   6  -3       41.76       22.59     19.17 o 
   2   6  -3       53.61       42.36      7.82 o 
   3   6  -3       55.47       51.19     17.61 o 
   2   0  -2     4339.34     3789.11    152.15 o 
   4   0  -2       92.32       83.43      6.26 o 
   6   0  -2      480.62      474.60     25.99 o 
   8   0  -2       39.90       42.10      8.38 o 
  10   0  -2       17.62       24.64     13.75 o 
   0   1  -2      750.72      709.15     35.10 o 
   1   1  -2     5310.16     5946.94    201.32 o 
   2   1  -2     2126.62     2244.65     77.11 o 
   3   1  -2     2353.65     2438.80     84.45 o 
   4   1  -2     2390.78     2460.88     76.66 o 
   5   1  -2      635.20      637.09     23.50 o 
   6   1  -2       58.75       58.81      5.64 o 
   7   1  -2      104.96      141.14     11.28 o 
   8   1  -2       15.07       19.75      7.05 o 
   9   1  -2       59.99       94.03     10.72 o 
  10   1  -2       29.12       29.03     10.70 o 
   0   2  -2     1734.43     1679.49     82.42 o 
   1   2  -2     1461.67     1653.19     57.20 o 
   2   2  -2      923.86      931.10     32.62 o 
   3   2  -2      651.17      614.35     37.96 o 
   4   2  -2     2658.11     2679.40    106.65 o 
   5   2  -2      324.38      308.26     12.84 o 
   6   2  -2       28.85       48.06     10.30 o 
   7   2  -2       26.88       17.50      6.70 o 
   8   2  -2        3.72        2.95      6.42 o 
   9   2  -2       10.18        4.80      7.33 o 
  10   2  -2        2.13        0.58      8.37 o 
   0   3  -2      367.51      351.52     28.89 o 
   1   3  -2      290.73      281.22     14.54 o 
   2   3  -2       67.76      134.50     20.21 o 
   3   3  -2       51.69       62.27      5.85 o 
   4   3  -2      267.99      255.18     19.92 o 
   5   3  -2      122.21      132.41     14.89 o 
   6   3  -2      273.60      255.18     14.27 o 
   7   3  -2       91.77      107.90     13.31 o 
   8   3  -2       13.69        9.51     12.87 o 
   9   3  -2        8.92       13.31     14.80 o 
   0   4  -2      107.00       81.88     16.14 o 
   1   4  -2      319.36      343.24     17.29 o 
   2   4  -2       31.72       31.72      5.79 o 
   3   4  -2       48.23       48.56      7.39 o 
   4   4  -2        1.74       -5.60      5.71 o 
   5   4  -2       70.50       65.88     14.03 o 
   6   4  -2       94.98       82.16     28.06 o 
   7   4  -2        7.06       21.51     10.39 o 
   8   4  -2        4.86       -0.85      9.88 o 
   0   5  -2      276.76      285.86     28.71 o 
   1   5  -2      101.31      107.99     30.93 o 
   2   5  -2       14.20       16.48     10.76 o 
   3   5  -2       12.06       24.93      8.50 o 
   4   5  -2       45.15       41.93     11.10 o 
   5   5  -2        5.42       -9.16      9.51 o 
   6   5  -2       14.88        8.32     10.28 o 
   0   6  -2      147.03      158.28     27.08 o 
   1   6  -2       47.58       27.11     15.69 o 
   2   6  -2       34.83       18.23      8.37 o 
   3   6  -2       21.98       20.28     10.46 o 
   2   0  -1     2335.81     2115.05    102.05 o 
   4   0  -1      607.01      569.07     29.28 o 
   6   0  -1     1105.29     1184.88     59.78 o 
   8   0  -1      371.63      404.49     23.94 o 
  10   0  -1        0.91       -4.48     13.67 o 
   1   1  -1     3515.49     3983.70    135.76 o 
   2   1  -1     6921.39     7643.50    258.82 o 
   3   1  -1     3416.88     3635.67    142.89 o 
   4   1  -1      321.78      310.45     13.88 o 
   5   1  -1      290.37      320.49     14.71 o 
   6   1  -1      110.83      119.21      8.90 o 
   7   1  -1      210.75      202.77     11.57 o 
   8   1  -1       31.85       30.26      7.57 o 
   9   1  -1       15.35       29.48      7.98 o 
  10   1  -1        2.54        4.30     10.00 o 
   1   2  -1       73.47       96.17     13.36 o 
   2   2  -1       28.19       25.22      6.20 o 
   3   2  -1      531.64      527.93     19.47 o 
   4   2  -1       92.68      112.39      8.36 o 
   5   2  -1      157.04      157.79     14.07 o 
   6   2  -1       78.50       90.75     15.88 o 
   7   2  -1       42.62       53.47      7.98 o 
   8   2  -1       31.37       27.55      7.30 o 
   9   2  -1       34.77       49.65      8.85 o 
  10   2  -1        6.40        9.23     11.36 o 
   1   3  -1       75.10      101.48      8.02 o 
   2   3  -1     1206.69     1185.47     49.20 o 
   3   3  -1      209.39      211.23      9.73 o 
   4   3  -1       57.97       61.62      7.27 o 
   5   3  -1        2.38       10.75      5.39 o 
   6   3  -1       65.41       91.45     10.56 o 
   7   3  -1        7.54       14.64      8.35 o 
   8   3  -1       34.20       30.38      8.48 o 
   9   3  -1        4.37       -0.91      8.28 o 
   1   4  -1      186.15      209.98     12.04 o 
   2   4  -1        3.04        7.85      6.36 o 
   3   4  -1       87.24      114.23     15.86 o 
   4   4  -1        8.17       -1.77      5.05 o 
   5   4  -1       26.09       21.52      9.13 o 
   6   4  -1        8.25        4.09      9.10 o 
   7   4  -1        8.23        6.46      9.35 o 
   8   4  -1        5.57        1.72     10.58 o 
   1   5  -1        7.75        5.61      9.63 o 
   2   5  -1      132.26      109.89     22.47 o 
   3   5  -1       16.75        5.71      7.47 o 
   4   5  -1       27.19       33.66     10.39 o 
   5   5  -1        4.65        8.86      9.51 o 
   6   5  -1       31.65       39.14     12.96 o 
   1   6  -1        8.89       18.78     16.14 o 
   2   6  -1       25.63       18.42      8.71 o 
   3   6  -1       20.71        8.21      7.23 o 
   2   0   0     3246.50     3383.36    228.93 o 
   4   0   0     1170.98     1143.83     56.73 o 
   6   0   0        3.38        7.87      7.07 o 
   8   0   0      260.07      254.35     24.50 o 
  10   0   0        5.70       21.87     13.28 o 
   0   1   0     1891.48     2242.38    152.24 o 
   1   1   0     3674.63     4182.34    165.60 o 
   2   1   0     3897.17     3804.65    150.96 o 
   3   1   0     2014.83     2284.71     79.03 o 
   4   1   0      251.89      252.56     11.60 o 
   5   1   0      838.40      815.54     33.82 o 
   6   1   0       11.40       11.54      4.36 o 
   7   1   0      160.84      184.15     11.09 o 
   8   1   0       56.72       60.88      8.15 o 
   9   1   0        2.25       -5.15      6.66 o 
  10   1   0        0.11        0.56      9.41 o 
   0   2   0        7.06        7.98      4.25 o 
   1   2   0      483.71      521.51     22.22 o 
   2   2   0     2876.81     3088.73    106.49 o 
   3   2   0      680.57      762.07     27.55 o 
   4   2   0       72.87       76.03      8.39 o 
   5   2   0      647.82      624.66     33.45 o 
   6   2   0       48.83       43.72      8.40 o 
   7   2   0        2.23        1.11      6.24 o 
   8   2   0        2.95        9.42      6.52 o 
   9   2   0       20.83       21.64     14.19 o 
  10   2   0       71.42       86.88     11.65 o 
   0   3   0      388.32      427.26     33.58 o 
   1   3   0       44.37       53.34      5.86 o 
   2   3   0       56.02      129.17      7.75 o 
   3   3   0      141.52      145.06     10.82 o 
   4   3   0        0.64        2.02      4.17 o 
   5   3   0      147.23      145.50      9.49 o 
   6   3   0      160.49      159.82     12.74 o 
   7   3   0       63.92       61.44     10.48 o 
   8   3   0        0.58       -3.25      7.82 o 
   9   3   0        0.03       -1.23      8.37 o 
   0   4   0      168.75      161.84     21.70 o 
   1   4   0      564.98      487.22     22.70 o 
   2   4   0      101.38       83.55     10.51 o 
   3   4   0       10.15       14.94      6.67 o 
   4   4   0        8.30        2.62      7.37 o 
   5   4   0       34.58       46.95     10.30 o 
   6   4   0        2.87        2.84      9.24 o 
   7   4   0        0.60        4.13      8.55 o 
   8   4   0        3.34       -0.91      9.52 o 
   0   5   0       12.91       17.31     12.74 o 
   1   5   0        1.73       -1.03     10.16 o 
   2   5   0       28.41       39.09     19.53 o 
   3   5   0       15.83       12.33      7.62 o 
   4   5   0      103.31       84.99     13.51 o 
   5   5   0        1.75        6.36      9.28 o 
   6   5   0       18.39       21.12     12.02 o 
   0   6   0        0.78       24.38     15.83 o 
   1   6   0       24.72       25.39     17.77 o 
   2   6   0       10.75        2.30      5.79 o 
   3   6   0       43.80       44.55      9.59 o 
   2   0   1     2240.01     2207.28    149.93 o 
   4   0   1      629.81      591.21     43.05 o 
   6   0   1     1082.93     1222.91     61.52 o 
   8   0   1      364.41      383.12     33.60 o 
  10   0   1        0.93        1.97     13.77 o 
   1   1   1     3534.76     4025.97    190.77 o 
   2   1   1     6980.13     7420.20    297.88 o 
   3   1   1     3425.61     3642.76    143.10 o 
   4   1   1      323.32      318.12     14.10 o 
   5   1   1      289.78      319.84     16.37 o 
   6   1   1      112.89      136.76     18.08 o 
   7   1   1      219.76      223.63     15.27 o 
   8   1   1       30.75       38.09      8.16 o 
   9   1   1       16.51       27.52      7.65 o 
  10   1   1        2.54       -8.64      8.11 o 
   1   2   1       68.81       92.41      6.82 o 
   2   2   1       32.11       28.31      6.33 o 
   3   2   1      511.37      504.22     21.08 o 
   4   2   1       94.08       95.76      9.67 o 
   5   2   1      157.12      179.40     12.06 o 
   6   2   1       78.93       81.41     10.68 o 
   7   2   1       42.02       52.56     15.15 o 
   8   2   1       30.70       30.06      8.82 o 
   9   2   1       34.33       39.24      9.20 o 
  10   2   1        6.32       16.89      9.09 o 
   1   3   1       76.22       87.80      6.85 o 
   2   3   1     1208.12     1181.24     49.02 o 
   3   3   1      210.00      227.35     11.64 o 
   4   3   1       62.52       72.91      8.13 o 
   5   3   1        2.45       16.64      5.45 o 
   6   3   1       65.11       87.20     20.86 o 
   7   3   1        7.33        4.93     10.88 o 
   8   3   1       36.01       11.64      9.77 o 
   9   3   1        4.21       -3.22      9.67 o 
   1   4   1      182.39      213.57     14.87 o 
   2   4   1        3.35       -6.04      5.29 o 
   3   4   1       86.39       81.41     10.90 o 
   4   4   1        8.15        0.09      7.05 o 
   5   4   1       26.11       26.42      9.23 o 
   6   4   1        8.28       -3.73      8.54 o 
   7   4   1        8.09       14.26      9.23 o 
   8   4   1        5.57       -9.58      9.24 o 
   1   5   1        7.55       -2.12      9.46 o 
   2   5   1      132.46      107.47     44.27 o 
   3   5   1       16.56       14.29      9.75 o 
   4   5   1       26.82       33.72     13.43 o 
   5   5   1        4.55        0.00      9.11 o 
   6   5   1       31.56       40.92     22.79 o 
   1   6   1        8.46        0.68     10.85 o 
   2   6   1       26.53       18.83     10.55 o 
   3   6   1       19.53       20.09      8.24 o 
   2   0   2     4311.08     3800.29    248.81 o 
   4   0   2       99.06      111.29     11.47 o 
   6   0   2      489.28      476.82     26.14 o 
   8   0   2       41.10       61.69     15.29 o 
  10   0   2       18.47       15.83     16.10 o 
   0   1   2      730.19      719.22     49.71 o 
   1   1   2     5308.69     6022.97    375.09 o 
   2   1   2     2135.69     2299.73    117.01 o 
   3   1   2     2328.29     2417.70    116.65 o 
   4   1   2     2385.85     2397.48     94.43 o 
   5   1   2      612.30      622.40     26.24 o 
   6   1   2       57.03       73.30      9.57 o 
   7   1   2      107.27      152.03     14.52 o 
   8   1   2       15.19       12.55      6.65 o 
   9   1   2       59.20       51.63     11.42 o 
  10   1   2       29.72       30.33     11.12 o 
   0   2   2     1727.57     1823.72    125.43 o 
   1   2   2     1462.98     1601.13     65.61 o 
   2   2   2      913.40      928.52     44.90 o 
   3   2   2      660.89      669.33     27.16 o 
   4   2   2     2690.79     2668.28    132.66 o 
   5   2   2      338.95      331.34     23.74 o 
   6   2   2       27.63       49.31     20.23 o 
   7   2   2       26.99       34.74      9.35 o 
   8   2   2        3.54        8.34     12.02 o 
   9   2   2        9.54        9.59      7.70 o 
  10   2   2        2.13        3.80     10.07 o 
   0   3   2      367.04      333.27     26.94 o 
   1   3   2      302.27      325.70     21.64 o 
   2   3   2       65.79      122.72     16.89 o 
   3   3   2       50.82       64.65      6.79 o 
   4   3   2      256.06      266.07     13.50 o 
   5   3   2      117.47      121.36     13.60 o 
   6   3   2      270.79      238.65     16.58 o 
   7   3   2       90.18       74.21     11.71 o 
   8   3   2       14.18       19.02      9.42 o 
   9   3   2        8.93        2.61      9.42 o 
   0   4   2      107.90      113.99     17.99 o 
   1   4   2      326.60      331.46     20.41 o 
   2   4   2       31.18       27.09      7.57 o 
   3   4   2       48.35       57.43      9.43 o 
   4   4   2        1.87        3.46      6.58 o 
   5   4   2       72.10       69.09     11.36 o 
   6   4   2       96.07       85.89     15.27 o 
   7   4   2        7.45        1.74      8.19 o 
   8   4   2        4.89       -2.39      9.01 o 
   0   5   2      264.94      251.20     25.30 o 
   1   5   2      102.06      120.79     15.36 o 
   2   5   2       14.10        6.79      6.17 o 
   3   5   2       12.30        6.72     14.05 o 
   4   5   2       44.11       31.13     10.67 o 
   5   5   2        5.38      -10.57      8.13 o 
   6   5   2       14.61        3.09     11.13 o 
   0   6   2      146.55      116.58     24.28 o 
   1   6   2       48.77       59.66     15.25 o 
   2   6   2       34.62       26.98      7.90 o 
   3   6   2       22.17       22.15      8.65 o 
   2   0   3     7786.72     6973.29    467.89 o 
   4   0   3      352.22      366.33     28.39 o 
   6   0   3        5.26       16.55      9.16 o 
   8   0   3       69.06       80.82     15.90 o 
  10   0   3        5.93        4.00     15.33 o 
   1   1   3      259.19      279.01     17.11 o 
   2   1   3     1259.19     1264.55     63.95 o 
   3   1   3       47.27       56.42      8.49 o 
   4   1   3      230.55      229.59     14.13 o 
   5   1   3      174.70      157.91     14.14 o 
   6   1   3      148.50      149.55     13.48 o 
   7   1   3      127.45      165.17     15.60 o 
   8   1   3        1.56       -8.50      6.41 o 
   9   1   3       46.53       54.00     11.80 o 
  10   1   3        5.75        8.22     13.72 o 
   1   2   3      904.94      967.99     39.42 o 
   2   2   3     2179.13     2203.43     89.03 o 
   3   2   3      816.83      867.36     44.19 o 
   4   2   3     1206.65     1250.36     60.03 o 
   5   2   3      395.81      364.88     20.85 o 
   6   2   3      204.68      183.08     13.98 o 
   7   2   3       80.52       86.43     12.20 o 
   8   2   3       40.37       54.36     11.02 o 
   9   2   3        8.72       -8.81      8.02 o 
  10   2   3        0.20      -13.52      9.37 o 
   1   3   3       60.21       95.77      9.45 o 
   2   3   3      342.10      355.95     16.14 o 
   3   3   3      123.37      129.18     18.74 o 
   4   3   3      145.58      161.72     22.99 o 
   5   3   3       85.51      120.97     16.18 o 
   6   3   3       25.84       29.99      8.78 o 
   7   3   3       44.27       36.29      9.95 o 
   8   3   3       33.97       26.62      9.67 o 
   9   3   3        6.13       -6.45     15.08 o 
   1   4   3      122.33      133.85     10.82 o 
   2   4   3       91.83       82.95     10.27 o 
   3   4   3      128.54      141.80     14.14 o 
   4   4   3       13.97        9.01     18.42 o 
   5   4   3       28.94       30.65     11.14 o 
   6   4   3        4.94       10.64     13.81 o 
   7   4   3      100.42       94.65     34.14 o 
   8   4   3        3.35       -4.41     10.09 o 
   1   5   3        0.85       -2.84      9.30 o 
   2   5   3       81.34       82.96     12.83 o 
   3   5   3        2.69       15.73      7.85 o 
   4   5   3       19.33       17.72     10.27 o 
   5   5   3       51.07       44.16     11.10 o 
   6   5   3        7.44        1.85      9.91 o 
   1   6   3       42.11       55.61     14.22 o 
   2   6   3       53.13       30.59      7.33 o 
   3   6   3       55.80       40.30     12.92 o 
   2   0   4     1221.60     1148.35     78.80 o 
   4   0   4      557.00      546.44     40.46 o 
   6   0   4      610.15      636.16     48.55 o 
   8   0   4        4.09        0.47      9.54 o 
  10   0   4       95.25       91.72     21.55 o 
   0   1   4     1801.91     1791.86    122.33 o 
   1   1   4     4080.81     3993.17    191.81 o 
   2   1   4      666.22      614.63     30.51 o 
   3   1   4       51.59       57.99      7.73 o 
   4   1   4       19.36       14.28      5.17 o 
   5   1   4      410.61      377.71     17.20 o 
   6   1   4       42.69       39.04      7.96 o 
   7   1   4        9.19        7.24     10.17 o 
   8   1   4       44.08       44.73     10.69 o 
   9   1   4       21.50       22.05      9.86 o 
  10   1   4        0.14       -9.38      8.94 o 
   0   2   4       23.91       27.72      6.20 o 
   1   2   4      108.72      121.33     10.82 o 
   2   2   4      393.35      404.66     21.11 o 
   3   2   4      132.13      144.13     19.59 o 
   4   2   4       77.97       89.26     12.68 o 
   5   2   4      405.35      400.03     23.15 o 
   6   2   4      119.35      125.06     17.01 o 
   7   2   4       57.13       54.33     10.31 o 
   8   2   4       25.05       17.23      8.87 o 
   9   2   4        4.68      -11.72      7.82 o 
  10   2   4        8.30       13.70     11.55 o 
   0   3   4     2291.77     2315.06    159.85 o 
   1   3   4     1073.47     1156.03     47.68 o 
   2   3   4       76.64       89.68     13.66 o 
   3   3   4      128.74      130.89     20.72 o 
   4   3   4      361.91      324.28     20.25 o 
   5   3   4      309.65      300.44     32.85 o 
   6   3   4       37.05       34.60      8.96 o 
   7   3   4      141.27      125.58     39.96 o 
   8   3   4       52.30       42.04     11.11 o 
   9   3   4        6.99       -3.51      9.54 o 
   0   4   4       18.47       17.55     10.76 o 
   1   4   4       60.95       89.41     11.37 o 
   2   4   4       41.18       39.35      8.02 o 
   3   4   4      415.42      380.17     23.04 o 
   4   4   4      157.22      167.23     16.47 o 
   5   4   4       62.99       61.33     22.75 o 
   6   4   4       15.00        6.31      9.39 o 
   7   4   4       97.35      101.60     14.99 o 
   8   4   4        4.28       -0.58     10.91 o 
   0   5   4      443.32      401.38     35.53 o 
   1   5   4      161.22      175.77     27.66 o 
   2   5   4      228.61      171.32     33.16 o 
   3   5   4       32.40       34.80      8.81 o 
   4   5   4       17.81       15.19      9.36 o 
   5   5   4        4.90       -1.69      9.23 o 
   6   5   4        8.81        6.29     10.65 o 
   0   6   4       45.02       40.59     19.83 o 
   1   6   4       36.68       40.60     12.57 o 
   2   6   4        7.68       14.84      7.55 o 
   2   0   5     9243.07     8315.05    581.92 o 
   4   0   5      151.38      173.29     15.31 o 
   6   0   5       84.28       88.38     14.78 o 
   8   0   5       42.94       38.28     13.67 o 
  10   0   5       12.50       24.56     17.07 o 
   1   1   5      443.79      436.00     21.96 o 
   2   1   5       67.96       61.76     15.83 o 
   3   1   5      527.00      485.64     25.30 o 
   4   1   5      236.53      234.08     13.98 o 
   5   1   5       20.01       11.05      5.09 o 
   6   1   5       27.20       32.97      8.27 o 
   7   1   5      184.64      164.48     12.95 o 
   8   1   5        9.22        3.86      8.48 o 
   9   1   5       21.59       23.30     10.27 o 
  10   1   5        4.82        5.24     11.26 o 
   1   2   5      153.11      158.28     10.30 o 
   2   2   5      436.22      414.02     22.37 o 
   3   2   5      444.71      430.36     23.44 o 
   4   2   5      104.72      127.22     27.60 o 
   5   2   5       35.93       35.78      7.45 o 
   6   2   5      177.90      196.24     26.23 o 
   7   2   5       30.77       28.49      8.47 o 
   8   2   5       22.35        0.94      8.06 o 
   9   2   5       10.82        5.56     11.33 o 
   1   3   5      130.84      207.94     12.61 o 
   2   3   5       13.48       17.06      7.95 o 
   3   3   5      177.79      158.93     11.47 o 
   4   3   5      148.73      147.82     12.02 o 
   5   3   5      236.31      223.39     15.96 o 
   6   3   5       11.37        6.94     10.27 o 
   7   3   5       91.22       80.22     12.94 o 
   8   3   5      127.94      140.50     28.84 o 
   9   3   5       40.54       30.72     10.99 o 
   1   4   5      621.22      611.01     33.06 o 
   2   4   5        9.00       10.51     11.08 o 
   3   4   5      448.30      433.23     25.22 o 
   4   4   5       32.60       47.83      9.81 o 
   5   4   5       29.39       35.54      9.96 o 
   6   4   5       11.04        3.97      8.81 o 
   7   4   5        1.24       -0.63      9.16 o 
   8   4   5        5.76       -6.12     11.01 o 
   1   5   5       54.97       89.04     21.54 o 
   2   5   5      119.57      113.82     41.53 o 
   3   5   5       11.31        1.58      8.21 o 
   4   5   5       49.26       49.50     11.18 o 
   5   5   5       36.95       26.91     10.15 o 
   6   5   5       34.61       27.93     12.01 o 
   1   6   5        2.63        6.18      6.26 o 
   2   6   5        2.21        8.86      9.70 o 
   0   0   6     3811.39     2876.21    192.51 o 
   2   0   6      112.64      122.28     10.02 o 
   4   0   6     1188.87     1109.83     76.33 o 
   6   0   6      133.99      137.22     16.25 o 
   8   0   6       38.55       48.12     15.74 o 
  10   0   6       88.87       91.03     21.03 o 
   0   1   6     1117.97     1079.03     73.35 o 
   1   1   6     2018.94     1996.63     97.07 o 
   2   1   6      197.32      177.67     11.71 o 
   3   1   6      380.77      382.13     21.18 o 
   4   1   6      314.36      293.50     25.67 o 
   5   1   6      196.43      161.71     11.58 o 
   6   1   6       52.01       49.18      9.07 o 
   7   1   6       25.58       24.65     11.60 o 
   8   1   6       45.80       63.35     11.13 o 
   9   1   6       39.07       40.40     11.48 o 
  10   1   6        5.23       12.99     10.98 o 
   0   2   6      616.91      757.52     54.42 o 
   1   2   6      205.75      228.57     10.24 o 
   2   2   6      181.06      170.99     10.97 o 
   3   2   6       34.13       42.77      6.62 o 
   4   2   6      142.76      137.54     27.44 o 
   5   2   6      183.47      166.88     12.33 o 
   6   2   6      861.39      861.99     65.26 o 
   7   2   6      150.19      168.79     35.11 o 
   8   2   6       18.89        7.56      9.60 o 
   9   2   6        3.17      -13.83      9.22 o 
   0   3   6     1313.11     1404.17    100.30 o 
   1   3   6      132.23      122.65      9.14 o 
   2   3   6      298.96      285.56     24.59 o 
   3   3   6       90.49      116.79     11.99 o 
   4   3   6      237.25      234.35     15.73 o 
   5   3   6       34.11       49.70      9.85 o 
   6   3   6       83.70       86.20     12.34 o 
   7   3   6       66.16       63.53     16.45 o 
   8   3   6       10.07       -2.92      9.60 o 
   9   3   6        7.69       -3.79     10.86 o 
   0   4   6       13.29       -6.87      9.04 o 
   1   4   6      130.51      154.36     14.15 o 
   2   4   6       26.93       25.51      7.66 o 
   3   4   6      394.08      321.80     25.26 o 
   4   4   6       97.35      117.92     13.89 o 
   5   4   6      154.87      161.13     22.85 o 
   6   4   6       14.39       22.99     10.96 o 
   7   4   6       10.72       11.07     10.56 o 
   0   5   6      126.31      181.44     24.51 o 
   1   5   6       17.62       28.01     10.41 o 
   2   5   6       24.95       40.20      8.81 o 
   3   5   6       10.97        2.38      7.67 o 
   4   5   6       37.21       50.98     12.00 o 
   5   5   6        4.29        4.15     10.51 o 
   6   5   6       10.88       -2.51     10.23 o 
   1   6   6       39.18       19.35      7.72 o 
   2   6   6        4.51       -1.82      7.21 o 
   2   0   7      605.16      658.65     43.45 o 
   4   0   7      168.81      177.23     15.92 o 
   6   0   7      101.28      105.82     16.38 o 
   8   0   7       98.28      123.40     20.39 o 
  10   0   7       31.00       40.76     19.84 o 
   1   1   7      672.28      645.27     32.15 o 
   2   1   7      151.00      143.64      9.61 o 
   3   1   7     1302.53     1269.52     63.52 o 
   4   1   7      223.72      224.55     14.79 o 
   5   1   7      438.31      460.69     35.50 o 
   6   1   7      100.38      117.05     13.01 o 
   7   1   7      127.75      164.60     17.84 o 
   8   1   7       81.75       66.60     16.25 o 
   9   1   7       75.31       95.17     39.29 o 
  10   1   7        1.58       -8.80     10.51 o 
   1   2   7      286.59      302.21     16.31 o 
   2   2   7      602.34      629.73     31.33 o 
   3   2   7      504.64      504.51     26.22 o 
   4   2   7      116.01      141.13     12.86 o 
   5   2   7       63.79       64.56      9.39 o 
   6   2   7       52.91       65.83     15.22 o 
   7   2   7       15.18       11.88      8.17 o 
   8   2   7       66.46       49.47     11.77 o 
   9   2   7        6.98        4.74     10.57 o 
   1   3   7      101.90       92.97      8.25 o 
   2   3   7      446.33      416.65     23.80 o 
   3   3   7      148.12      155.62     40.38 o 
   4   3   7       97.40      128.91     14.82 o 
   5   3   7      101.77      110.67     13.64 o 
   6   3   7       92.33      127.53     13.85 o 
   7   3   7       49.73       57.61     12.08 o 
   8   3   7       21.63       18.69     10.40 o 
   1   4   7      102.90      137.64     12.90 o 
   2   4   7       32.05       34.87      8.43 o 
   3   4   7      124.20      155.54     26.99 o 
   4   4   7       14.48       15.46      8.10 o 
   5   4   7       33.25       52.99     11.33 o 
   6   4   7        6.96        0.21      9.37 o 
   7   4   7       21.95       18.43     11.26 o 
   1   5   7        6.44        7.85     13.62 o 
   2   5   7        8.71        3.82      6.80 o 
   3   5   7        5.03       -0.18      7.52 o 
   4   5   7       61.89       91.76     23.01 o 
   5   5   7       35.74       31.34     10.05 o 
   1   6   7        1.48        5.90      6.25 o 
   0   0   8     2873.15     2490.24    170.56 o 
   2   0   8     2350.09     2257.83    155.92 o 
   4   0   8      713.49      668.99     52.80 o 
   6   0   8      194.21      200.25     20.13 o 
   8   0   8       84.40       80.75     17.47 o 
  10   0   8      288.24      244.34     27.67 o 
   0   1   8     1071.48     1027.41     73.13 o 
   1   1   8      447.80      417.45     22.40 o 
   2   1   8      252.33      252.05     14.06 o 
   3   1   8      629.18      622.06     33.36 o 
   4   1   8      493.51      470.96     25.52 o 
   5   1   8      309.68      287.81     17.49 o 
   6   1   8       58.00       68.34     10.04 o 
   7   1   8       38.80       40.12     10.62 o 
   8   1   8       94.60       86.30     13.52 o 
   9   1   8      135.25      137.98     18.17 o 
   0   2   8     1283.19     1352.80     89.88 o 
   1   2   8     1089.35     1169.17     47.13 o 
   2   2   8      160.76      178.92     13.84 o 
   3   2   8      150.73      147.62     10.74 o 
   4   2   8      147.99      146.27     11.86 o 
   5   2   8      135.07      133.54     14.99 o 
   6   2   8       33.14       37.45      9.10 o 
   7   2   8      200.15      193.09     26.70 o 
   8   2   8       75.89       78.73     12.70 o 
   9   2   8       35.68       28.66     10.93 o 
   0   3   8       39.23       27.47      8.50 o 
   1   3   8      138.80      153.08      8.65 o 
   2   3   8       20.27       20.05      6.61 o 
   3   3   8       48.37       53.63      9.29 o 
   4   3   8      119.82      129.09     19.91 o 
   5   3   8      184.17      174.98     13.88 o 
   6   3   8      169.87      164.58     16.86 o 
   7   3   8       19.64       24.82     12.04 o 
   8   3   8        5.58        9.23     11.29 o 
   0   4   8       38.14       26.24     10.74 o 
   1   4   8       75.52       86.85     15.28 o 
   2   4   8       12.04        3.30      6.61 o 
   3   4   8        6.32       10.94      7.88 o 
   4   4   8        3.95       -1.28      8.00 o 
   5   4   8        9.86       23.74     10.49 o 
   6   4   8        5.65       -0.28     12.13 o 
   7   4   8       11.67        8.00     10.80 o 
   1   5   8        2.82        1.80      6.94 o 
   2   5   8       16.59       10.49      9.05 o 
   3   5   8        0.08       -1.89      8.58 o 
   4   5   8       11.29       -0.09      9.79 o 
   5   5   8       16.10       11.50     10.65 o 
   2   0   9     3126.02     3351.22    227.17 o 
   4   0   9     1049.34      976.32     72.83 o 
   6   0   9        9.31       15.02      9.95 o 
   8   0   9      415.95      414.15     36.73 o 
   1   1   9      273.60      256.73     14.57 o 
   2   1   9      329.44      329.45     26.29 o 
   3   1   9      131.97      122.03      8.57 o 
   4   1   9      324.49      339.27     19.78 o 
   5   1   9       24.53       36.44      7.65 o 
   6   1   9       31.72       38.13      9.27 o 
   7   1   9       24.67       28.72      9.18 o 
   8   1   9       54.27       40.22     10.66 o 
   9   1   9        7.27       16.49     10.56 o 
   1   2   9       51.26       54.32      4.59 o 
   2   2   9      450.56      454.66     25.06 o 
   3   2   9      182.25      163.03     11.66 o 
   4   2   9      115.50      121.63     15.94 o 
   5   2   9       73.18       72.14     10.79 o 
   6   2   9      171.53      177.57     18.17 o 
   7   2   9      163.20      161.24     24.13 o 
   8   2   9       36.66       32.19     12.16 o 
   9   2   9       32.99       17.54     11.63 o 
   1   3   9      130.23      128.24      7.81 o 
   2   3   9      214.19      192.57     12.73 o 
   3   3   9      224.14      219.59     25.80 o 
   4   3   9       31.74       46.67      9.97 o 
   5   3   9       38.19       53.11     10.80 o 
   6   3   9       15.03        9.46      7.69 o 
   7   3   9        1.28       -4.99     15.52 o 
   8   3   9       18.67       -6.96      9.60 o 
   1   4   9       55.84       60.73      9.68 o 
   2   4   9        0.74       -9.18      6.12 o 
   3   4   9       44.05       53.61     10.23 o 
   4   4   9       17.70       13.71      8.32 o 
   5   4   9        2.33       16.15     11.04 o 
   6   4   9        5.75       -6.94      9.40 o 
   7   4   9       14.64       12.82     10.52 o 
   1   5   9       10.82       -3.78      6.97 o 
   2   5   9       40.54       33.70     12.72 o 
   3   5   9       19.11       11.93     13.90 o 
   4   5   9       23.93       29.96     10.73 o 
   5   5   9        1.27       12.55     11.74 o 
   0   0  10     4289.58     4295.77    308.73 o 
   2   0  10      172.35      209.98     17.35 o 
   4   0  10      377.57      427.42     31.29 o 
   6   0  10       70.02       62.12     15.80 o 
   8   0  10      226.08      228.98     25.28 o 
   0   1  10     1429.87     1535.25     97.85 o 
   1   1  10      963.69     1096.41     71.80 o 
   2   1  10       86.43       89.05      9.21 o 
   3   1  10       97.81      110.07      9.05 o 
   4   1  10       58.46       54.15      7.78 o 
   5   1  10      635.63      656.20     36.42 o 
   6   1  10      399.29      377.56     30.53 o 
   7   1  10      243.46      233.28     17.06 o 
   8   1  10       10.35        2.60     11.24 o 
   9   1  10       37.78       39.78     11.28 o 
   0   2  10      497.56      494.69     37.23 o 
   1   2  10      602.48      504.10     51.23 o 
   2   2  10      378.92      399.18     22.90 o 
   3   2  10      103.77      113.85     11.40 o 
   4   2  10       10.79       10.30      6.71 o 
   5   2  10       93.72       86.17     17.48 o 
   6   2  10       53.71       66.37     11.69 o 
   7   2  10       10.37        6.56     16.09 o 
   8   2  10        8.66        3.60      9.78 o 
   9   2  10        6.90       -9.57      9.38 o 
   1   3  10        2.34       -0.36     10.61 o 
   2   3  10       48.14       45.48      8.26 o 
   3   3  10       34.33       30.65      8.38 o 
   4   3  10      210.18      203.97     14.73 o 
   5   3  10      112.98      122.78     13.94 o 
   6   3  10       36.77       33.29     19.00 o 
   7   3  10        6.31       10.59      9.47 o 
   8   3  10       11.12        7.26     22.22 o 
   1   4  10      226.93      219.93     21.73 o 
   2   4  10       13.59        3.68      7.14 o 
   3   4  10       26.86       28.78      9.77 o 
   4   4  10       11.01        9.15      9.00 o 
   5   4  10       18.42        2.64      9.43 o 
   6   4  10        0.57        0.84     10.99 o 
   7   4  10        4.59        3.15     12.06 o 
   1   5  10        1.31        1.01      7.83 o 
   2   5  10        7.92       12.44      9.63 o 
   3   5  10        1.95        5.85     13.40 o 
   4   5  10       31.22       30.18     14.25 o 
   2   0  11      570.80      544.35     39.66 o 
   4   0  11       27.21       36.80     10.69 o 
   6   0  11       84.75      105.99     18.73 o 
   8   0  11       65.95       77.86     20.08 o 
   1   1  11      804.19      771.78     54.81 o 
   2   1  11       50.95       37.17      6.15 o 
   3   1  11      700.15      704.44     49.48 o 
   4   1  11       58.07       66.11      9.21 o 
   5   1  11       46.88       33.45      8.21 o 
   6   1  11      107.62      117.26     13.97 o 
   7   1  11       72.62       63.60     11.92 o 
   8   1  11       31.41       17.70     10.47 o 
   9   1  11        0.97        0.16     10.40 o 
   1   2  11       24.56       18.35      5.88 o 
   2   2  11       33.42       28.28      6.13 o 
   3   2  11      109.01      107.81     10.98 o 
   4   2  11      517.78      545.93     43.09 o 
   5   2  11       69.35       83.43     11.90 o 
   6   2  11       20.20       16.99      9.24 o 
   7   2  11        0.37       -0.19     10.99 o 
   8   2  11       53.94       43.91     11.45 o 
   1   3  11       36.45       31.33     12.73 o 
   2   3  11      422.47      418.85     42.31 o 
   3   3  11       12.15        8.14      7.65 o 
   4   3  11       97.38      111.17     13.67 o 
   5   3  11        0.76      -12.43      8.53 o 
   6   3  11        0.78       -4.27      8.96 o 
   7   3  11        4.81       -6.71      9.66 o 
   8   3  11        6.29       -2.82     10.72 o 
   1   4  11       57.15       61.26     14.44 o 
   2   4  11       30.57       15.27     13.25 o 
   3   4  11       55.94       46.86     15.25 o 
   4   4  11        0.95       -3.80      8.32 o 
   5   4  11       10.24       -4.84      9.99 o 
   6   4  11        1.17       -2.34     10.47 o 
   1   5  11       20.80       24.57     12.53 o 
   2   5  11       79.53       83.19     16.45 o 
   3   5  11        5.27        1.64     13.57 o 
   4   5  11        2.80        3.58     12.86 o 
   0   0  12     2241.07     2337.03    153.20 o 
   2   0  12       50.68       39.07      8.23 o 
   4   0  12      155.44      145.56     16.07 o 
   6   0  12      348.43      354.39     32.54 o 
   8   0  12       18.47        8.84     15.01 o 
   0   1  12       33.56       16.68      6.43 o 
   1   1  12      124.40      125.52      8.65 o 
   2   1  12      273.07      293.64     17.84 o 
   3   1  12       91.61       90.22     24.85 o 
   4   1  12       14.15       11.55      6.33 o 
   5   1  12       29.23       28.11      8.16 o 
   6   1  12       42.73       39.06     10.13 o 
   7   1  12        7.83       12.72      9.71 o 
   8   1  12       11.54       -4.27     13.22 o 
   9   1  12       16.77       -3.75     10.43 o 
   0   2  12      180.20      229.87     20.29 o 
   1   2  12       28.41       18.86      9.77 o 
   2   2  12       21.27       17.05      6.20 o 
   3   2  12      276.79      299.35     22.16 o 
   4   2  12      642.31      645.23     49.05 o 
   5   2  12      247.43      218.86     15.96 o 
   6   2  12       17.52       15.73      8.81 o 
   7   2  12        3.80      -13.58     11.64 o 
   8   2  12        3.78        3.38     10.59 o 
   1   3  12       92.46      112.53     18.92 o 
   2   3  12      174.38      197.78     20.83 o 
   3   3  12      102.60      104.54     12.67 o 
   4   3  12       54.22       66.37     17.70 o 
   5   3  12       53.93       58.60     16.53 o 
   6   3  12       45.84       43.05     24.04 o 
   7   3  12        0.68       -9.91     11.13 o 
   1   4  12      468.43      454.23     38.57 o 
   2   4  12       35.84       26.69     12.53 o 
   3   4  12       55.89       62.43     17.19 o 
   4   4  12        1.63       -6.14     11.83 o 
   5   4  12       16.47       25.41     19.12 o 
   6   4  12       50.28       51.82     15.00 o 
   1   5  12        2.80        8.34      9.80 o 
   2   5  12       43.46       38.66     14.01 o 
   3   5  12        5.55       10.82     15.38 o 
   2   0  13      324.77      290.67     25.46 o 
   4   0  13      128.28      138.48     15.17 o 
   6   0  13       55.33       50.93     13.87 o 
   8   0  13       40.77       51.46     18.21 o 
   1   1  13      136.50      137.74     10.98 o 
   2   1  13       40.98       38.36      6.57 o 
   3   1  13      270.28      268.95     16.08 o 
   4   1  13       32.18       21.89      6.98 o 
   5   1  13        7.40       10.11      7.33 o 
   6   1  13       31.47       29.51      9.01 o 
   7   1  13       59.60       57.69     19.10 o 
   8   1  13        6.63       -5.09      9.78 o 
   1   2  13      128.99      153.04     20.09 o 
   2   2  13       31.34       48.84     12.98 o 
   3   2  13      249.62      259.96     17.08 o 
   4   2  13       12.79       11.61      7.02 o 
   5   2  13        6.91        0.73      7.81 o 
   6   2  13       19.66       21.80     10.33 o 
   7   2  13       12.56       13.84     10.03 o 
   8   2  13        1.18       -5.99     11.20 o 
   1   3  13      198.69      158.79     19.21 o 
   2   3  13      178.90      216.03     28.77 o 
   3   3  13      300.70      282.08     28.25 o 
   4   3  13       20.89       34.12     16.34 o 
   5   3  13       27.35       41.21     10.69 o 
   6   3  13       84.89       97.78     15.44 o 
   7   3  13       16.52       18.20     11.48 o 
   1   4  13       17.02       43.78     16.10 o 
   2   4  13        3.01      -11.37     13.41 o 
   3   4  13       16.26       23.77     14.31 o 
   4   4  13        0.59      -15.65     11.76 o 
   5   4  13       93.25      107.87     23.29 o 
   6   4  13        0.00      -14.24     17.76 o 
   1   5  13       26.22       27.70     14.69 o 
   2   5  13       30.19       32.73     16.73 o 
   3   5  13       26.12       32.09     18.30 o 
   2   0  14       29.89       24.50      8.52 o 
   4   0  14       80.56       63.35     12.93 o 
   6   0  14      172.78      199.27     21.58 o 
   8   0  14       10.97       26.70     16.44 o 
   0   1  14       89.16       79.78     13.14 o 
   1   1  14      177.57      169.23     11.71 o 
   2   1  14      199.72      179.16     21.22 o 
   3   1  14       23.52       16.86      6.72 o 
   4   1  14      103.47       85.03     14.29 o 
   5   1  14       25.85       20.84     10.91 o 
   6   1  14        7.66       -4.81      7.16 o 
   7   1  14       11.65       -1.79      8.93 o 
   8   1  14        2.48      -13.28     12.56 o 
   0   2  14       38.55       13.11      9.38 o 
   2   2  14      159.36      169.64     18.86 o 
   3   2  14      112.01       98.69     18.02 o 
   4   2  14      176.84      151.74     22.70 o 
   5   2  14       83.31       94.40     32.51 o 
   6   2  14       25.73       22.04     10.78 o 
   7   2  14        5.16       -7.66     15.15 o 
   8   2  14        1.32      -12.94      9.81 o 
   0   3  14      546.41      723.33     52.05 o 
   1   3  14       24.60       27.65     14.28 o 
   2   3  14       81.55      103.87     20.81 o 
   3   3  14      246.97      265.70     26.93 o 
   4   3  14       70.10       78.55     21.15 o 
   5   3  14      126.76      186.93     27.61 o 
   6   3  14       13.05       14.63     15.41 o 
   7   3  14        0.29       -0.96     16.25 o 
   0   4  14       82.60      105.51     21.21 o 
   1   4  14      258.24      190.82     22.48 o 
   2   4  14       16.69       15.82     14.21 o 
   3   4  14       17.13       23.28     17.62 o 
   4   4  14        5.99      -18.96     12.64 o 
   5   4  14       72.16      114.11     24.52 o 
   0   5  14      167.31      125.29     20.73 o 
   1   5  14        6.32       15.62     14.66 o 
   2   5  14       66.69       77.97     20.80 o 
   2   0  15      182.78      187.98     17.34 o 
   4   0  15       19.59        7.59      9.84 o 
   6   0  15       60.29       38.03     16.09 o 
   8   0  15       24.07       25.05     14.98 o 
   1   1  15       78.08       92.03     15.00 o 
   2   1  15        5.76       18.59      9.95 o 
   3   1  15      111.64       93.86     29.07 o 
   4   1  15       53.93       34.15     11.36 o 
   5   1  15       38.32       22.86      9.79 o 
   6   1  15       19.81       20.45      8.51 o 
   7   1  15       38.70       34.74     15.97 o 
   8   1  15       20.50       10.68     10.23 o 
   1   2  15       80.91       62.97     14.83 o 
   2   2  15      561.10      518.22     45.09 o 
   3   2  15      119.09      129.36     21.62 o 
   4   2  15       54.75       70.41     17.05 o 
   5   2  15        4.86      -16.54     13.50 o 
   6   2  15       36.48       31.85     10.87 o 
   7   2  15        1.31       -8.08     21.82 o 
   1   3  15       42.39       53.84     16.95 o 
   2   3  15       76.17       68.38     16.47 o 
   3   3  15        7.75       -1.62     12.05 o 
   4   3  15       22.62       34.34     18.34 o 
   5   3  15        8.36       15.65     14.37 o 
   6   3  15        5.90        0.49     14.46 o 
   1   4  15      142.88      154.88     27.04 o 
   2   4  15        1.09        2.15     16.74 o 
   3   4  15       90.13       93.95     20.90 o 
   4   4  15        7.46       -9.64     15.35 o 
   5   4  15       38.16       19.85     17.43 o 
   4   0  16       94.38       76.78     16.11 o 
   6   0  16       46.94       37.67     14.87 o 
   8   0  16        8.84       -6.53     16.14 o 
   1   1  16      944.19     1014.75     70.99 o 
   2   1  16        1.88       -2.44      9.92 o 
   3   1  16       20.53       10.77     10.31 o 
   4   1  16       47.91       23.73     12.59 o 
   5   1  16       75.31       66.45     10.66 o 
   6   1  16        9.14        7.54      9.66 o 
   7   1  16       10.82        7.06     11.87 o 
   0   2  16      105.91       83.10     16.95 o 
   1   2  16      205.30      213.00     20.57 o 
   2   2  16      103.66       72.17     16.78 o 
   3   2  16      136.38      163.60     24.32 o 
   4   2  16       16.46       13.15     14.34 o 
   5   2  16        0.15        7.05     15.24 o 
   6   2  16       74.59       63.43     18.21 o 
   7   2  16        8.02        7.25     15.18 o 
   0   3  16      126.15      137.97     24.02 o 
   1   3  16       19.66       24.10     14.86 o 
   2   3  16       84.16      108.05     21.30 o 
   3   3  16       67.44       80.12     22.19 o 
   4   3  16      102.91       88.34     21.57 o 
   5   3  16       27.93       24.78     16.13 o 
   6   3  16       17.23        6.43     18.53 o 
   0   4  16        8.11      -14.55     15.24 o 
   1   4  16       43.34       44.72     12.69 o 
   2   4  16        6.89       -5.13     14.20 o 
   3   4  16        0.84       -2.79     17.89 o 
   4   4  16       11.63        5.34     19.62 o 
   4   0  17       68.35       58.35     14.29 o 
   6   0  17       39.15       22.74     13.07 o 
   2   1  17       20.98       14.57     11.68 o 
   3   1  17        4.96        1.81     12.53 o 
   4   1  17       46.88       74.79     16.84 o 
   5   1  17       45.22       28.49     14.32 o 
   6   1  17       37.09       18.44     15.02 o 
   7   1  17       33.87       21.92     10.85 o 
   1   2  17       93.39       93.09     19.07 o 
   2   2  17       18.69       10.51     13.56 o 
   3   2  17       97.66      147.05     23.32 o 
   4   2  17       33.89       24.90     12.92 o 
   5   2  17       48.83       41.83     18.11 o 
   6   2  17       14.70       15.71     14.48 o 
   1   3  17        2.25       -4.30     11.07 o 
   2   3  17       68.16      107.64     22.61 o 
   3   3  17       43.82       27.66     15.73 o 
   4   3  17       15.91       23.79     18.14 o 
   5   3  17        3.90      -16.29     14.72 o 
   1   4  17       11.03       37.29     14.75 o 
   2   4  17        6.92       16.90     19.69 o 
   3   4  17        5.47        1.52     18.98 o 
   6   0  18        8.05       22.05     16.44 o 
   4   1  18       69.61       66.16     17.21 o 
   5   1  18      126.16      117.96     21.98 o 
   6   1  18        0.80        6.71     15.93 o 
   7   1  18       19.54       18.02     18.60 o 
   2   2  18       31.78        5.39     15.97 o 
   3   2  18        8.57        2.05     13.51 o 
   4   2  18        6.29        5.95     14.28 o 
   5   2  18       54.23      111.77     23.91 o 
   6   2  18        6.50       11.50     14.52 o 
   0   3  18       69.97       87.59     23.85 o 
   1   3  18       34.19       53.68     19.50 o 
   2   3  18        0.34      -21.59     14.77 o 
   3   3  18        5.70       64.23     23.09 o 
   4   3  18       28.68       44.56     20.72 o 
   5   3  18       13.39      -22.05     17.33 o 
   0   4  18        2.76        4.43     19.31 o 
   1   4  18       42.64       92.83     21.47 o 
   2   4  18        1.62       12.47     19.96 o 
   5   1  19       33.07       45.09     16.97 o 
   6   1  19       62.31       28.30     17.98 o 
   3   2  19       14.51        1.43     12.58 o 
   4   2  19        3.88       -1.16     15.02 o 
   5   2  19        0.77      -21.04     14.05 o 
   1   3  19        4.09       -8.35     18.71 o 
   2   3  19       14.59       14.44     18.05 o 
   3   3  19        6.29      -17.32     17.11 o 
   4   3  19       14.77       39.24     20.67 o 
   5   2  20        9.40       -5.60     18.08 o 
   3   3  20       17.15       11.35     18.89 o 
                                                 
